# Supplementary material for: Evidence for in vitro and in vivo activity of the antimalarial pyronaridine against Schistosoma
Source: PLoS Negl Trop Dis. 2021 Jun 24;15(6):e0009511. doi: 10.1371/journal.pntd.0009511 (PMC8263063; doi:10.1371/journal.pntd.0009511)
Supplement: S1 Data — Data for figures are organized in tabs. (XLSX) [file pntd.0009511.s010.xlsx]

## Sheet: Fig 1
IC50 in µM
Mefloquine (PC)	Amodiaquine	Artesunate	Chloroquine	Ferroquine	Proguanil	Methylene Blue	Primaquine	Pyronaridine	Quinine	4-cis-Mirincamycin	4-trans-Mirincamycin	Tigecyclin
0.6372	0.447	2.899	4.002	0.148	39.251	0.415	0.864	1.638	35.869	33.153	31.197	183
0.9903	0.295	2.934	0.162	0.077	38.183	0.398	1.425	0.064	24.729	18.162	30.57	100.15
1.164	0.424	3.735	1.479	0.497	15.97	1.261	0.523	0.843	160.21	11.026	13.369	40.589
0.872
6.72
0.7733
0.4359
0.9823
0.7901

## Sheet: Fig2a
Number of viable worms
No drug	Solvent	Artesunate	Pyronaridine	Methylene Blue
4	7	7	4	13
7	10		0
9	5	0	0	8
17		0	2	6
15	14	0	0	17
10	2	2	2	13
6	11	0	0	1
12	4	0	0	3
10	8	0	5	18
6	8	0	6	1
5	10	3	0	7
5	10	2	0	10

## Sheet: Fig2b
Number of viable worms
No drug	Solvent	Praziquantel	Pyronaridine	Methylene Blue
	11	0
1	10	0	16	3
7	1	0	7	3
11	12	0	11	5
5	12	0	10	4
3	8	0	11
3	3	0	3	2
3	2	0	2	0
3	3	0	3	1
3	1	0		3
1	3	0	6	0
4	9	0	3	1

## Sheet: Fig3
Egg numbers/ml urine
	Child 4	Child 3	Child 2	Child 1
Day 1	14	4	6	2032
Day 28	0.1	2093	0.1	0.1
