# Supplementary material for: Evidence for in vitro and in vivo activity of the antimalarial pyronaridine against Schistosoma
Source: PLoS Negl Trop Dis. 2021 Jun 24;15(6):e0009511. doi: 10.1371/journal.pntd.0009511 (PMC8263063; doi:10.1371/journal.pntd.0009511)
Supplement: S1 Videos — Worms were exposed to S3A) no drug (negative control), S3B) 1 μM praziquantel, S3C) 30 μM pyronaridine, and S3D) 30 μM methylene blue, respectively, for 7 days followed by an additional 7 days without drug (drug wash-out, but medium only). (ZIP) [file pntd.0009511.s011.zip]

Archive with 4 entries (4 files):
- Videos/S Video S3A_Fig.mp4
- Videos/S Video S3B_Fig.mp4
- Videos/S Video S3C_Fig.mp4
- Videos/S Video S3D_Fig.mp4
